# Supplementary material for: Long-Term Follow-Up of Vestibular Function in Cochlear-Implanted Teenagers and Young Adults
Source: Audiol Res. 2025 Apr 13;15(2):42. doi: 10.3390/audiolres15020042 (PMC12024341; doi:10.3390/audiolres15020042)
Supplement: Supplementary file 1 [file audiolres-15-00042-s001.zip]

Archive with 1 entries (1 files):
- audiolres-3536806-supplementary.pdf
